# Supplementary material for: Does Sunlight Affect the Quality for Purposes of DNA Analysis of Blood Stain Evidence Collected from Different Surfaces?
Source: Genes (Basel). 2024 Jul 6;15(7):888. doi: 10.3390/genes15070888 (PMC11276042; doi:10.3390/genes15070888)
Supplement: Supplementary file 1 [file genes-15-00888-s001.zip]

Archive with 1 entries (1 files):
- genes-3077617-supplementary.pdf
